# Supplementary material for: Molecular Characterization and Pathogenicity of a Novel Soybean-Infecting Monopartite Geminivirus in China
Source: Viruses. 2022 Feb 8;14(2):341. doi: 10.3390/v14020341 (PMC8877103; doi:10.3390/v14020341)
Supplement: Supplementary file 1 [file viruses-14-00341-s001.zip]

Archive with 1 entries (1 files):
- viruses-1564504-supplementary.pdf
